# Supplementary material for: Protein Disulfide Isomerase Inhibitor Suppresses Viral Replication and Production during Antibody-Dependent Enhancement of Dengue Virus Infection in Human Monocytic Cells
Source: Viruses. 2019 Feb 13;11(2):155. doi: 10.3390/v11020155 (PMC6410196; doi:10.3390/v11020155)
Supplement: Supplementary file 1 [file viruses-11-00155-s001.zip]

Archive with 3 entries (3 files):
- Supplementary Table 1 Nov 2018.docx
- Supplementary Table 2  Nov 2018.docx
- Supplementary Table 3 Nov 2018.docx
